# Supplementary material for: Assessing and Responding to Suicide Risk in Children and Young People: Understanding Views and Experiences of Helpline Staff
Source: Int J Environ Res Public Health. 2022 Sep 1;19(17):10887. doi: 10.3390/ijerph191710887 (PMC9518595; doi:10.3390/ijerph191710887)
Supplement: Supplementary file 1 [file ijerph-19-10887-s001.zip]

Archive with 1 entries (1 files):
- ijerph-1870691-supplementary.pdf
